# Supplementary material for: Bamboo shoot fermented products alleviated DSS-induced ulcerative colitis in mice by effectively controlling inflammatory reactions and adjusting the gut microbiota and its metabolites
Source: Front Nutr. 2025 Dec 19;12:1724148. doi: 10.3389/fnut.2025.1724148 (PMC12757230; doi:10.3389/fnut.2025.1724148)
Supplement: Supplementary file 6 [file Table_1.XLSX]

## Sheet: Sheet1
Supplementary captions
Table S1: Qualitative method and calibration equations for authentic standards of short-chain fatty acids. RT, the retention time.
		Qualitative methods
NO.	Compounds	CAS	Standard curve	R2	RT	Concentration range (μg/mL)
					（min）
1	acetic acid	64-19-7	y =1.57927x+0.51256	0.998	2.64	5.00-200
2	propionic acid	1979-9-4	y=1.03088x-0.60678	0.9958	3.89	2.50-50.0
3	isobutyric acid	79-31-2	y=0.88923x+0.01098	0.9984	5.43	0.025-5.00
4	butyric acid	107-92-6	y=0.44053x+0.03760	0.9991	5.78	0.25-25.0
5	isovaleric acid	503-74-2	y=1.05984x-0.51016	0.9958	7.86	0.25-10.0
6	valeric acid	109-52-4	y=0.65877x+0.10494	0.9985	8.34	0.25-5.00
